# Supplementary material for: Modulatory Effects of Chalcone Thio-Derivatives on NF-κB and STAT3 Signaling Pathways in Hepatocellular Carcinoma Cells: A Study on Selected Active Compounds
Source: Int J Mol Sci. 2024 Oct 5;25(19):10739. doi: 10.3390/ijms251910739 (PMC11476945; doi:10.3390/ijms251910739)
Supplement: Supplementary file 1 [file ijms-25-10739-s001.zip]

Archive with 1 entries (1 files):
- ijms-3189764-supplementary.pdf
